# Supplementary material for: Moose Space Use, Fidelity, and Selection of Calving Sites Within Forestry- and Fire-Disturbance Regimes of Northern Quebec, Canada
Source: Animals (Basel). 2026 May 26;16(11):1614. doi: 10.3390/ani16111614 (PMC13255596; doi:10.3390/ani16111614)
Supplement: Supplementary file 1 [file animals-16-01614-s001.zip]

Archive with 1 entries (1 files):
- animals-4267046-supplementary.pdf
